# Supplementary material for: Functionalized Gelatin/Polysaccharide Hydrogels for Encapsulation of Hepatocytes
Source: Gels. 2024 Mar 28;10(4):231. doi: 10.3390/gels10040231 (PMC11048940; doi:10.3390/gels10040231)
Supplement: Supplementary file 1 [file gels-10-00231-s001.zip]

Archive with 1 entries (1 files):
- gels-2887724-supplementary.pdf
